# Supplementary material for: In vitro assessment of 17 antimicrobial agents against clinical Mycobacterium avium complex isolates
Source: BMC Microbiol. 2022 Jul 8;22:175. doi: 10.1186/s12866-022-02582-2 (PMC9264595; doi:10.1186/s12866-022-02582-2)
Supplement: Supplementary file 1 — Additional file 1: Supplementary Table 1. MIC values of the clinical MAC isolates. [file 12866_2022_2582_MOESM1_ESM.xlsx]

## Sheet: Sheet1
Supplementary Table 1. MIC values of the clinical MAC isolates.
	Clarithromycin	Rifabutin	Ethambutol	Isoniazid	Moxifloxacin	Rifampin	Trimethoprim / sulfamethoxazole	Amikacin	Linezolid	Ciprofloxacin	Streptomycin	Doxycycline	Ethionamide	Tedizolid	Clofazimine	Bedaquiline	Cycloserine
M. intracellulare
isolate 18-T962	8	8	8	>8	>8	>8	8/152	8	>64	>16	32	>16	>20	16	2	0.06	64
isolate ZJ111051	0.12	2	8	>8	8	8	8/152	16	64	>16	16	>16	>20	4	2	0.06	32
isolate ZJ110177	0.12	2	16	8	8	>8	4/76	4	32	>16	16	>16	>20	8	2	0.12	>64
isolate ZJ1726	8	1	8	>8	4	8	>8/152	8	64	16	32	>16	>20	1	0.25	0.03	16
isolate G505	4	>8	>16	>8	>8	>8	8/152	8	64	>16	>64	>16	5	8	1	0.06	64
isolate G552	8	1	>16	>8	4	8	>8/152	8	64	>16	>64	>16	>20	16	2	0.03	64
isolate G590	4	2	4	8	4	>8	2/38	32	32	>16	64	>16	>20	8	2	0.03	64
isolate HZ1470	8	2	8	8	8	>8	>8/152	4	64	>16	32	>16	>20	4	4	0.12	>64
isolate 18-766	8	2	4	8	4	>8	4/76	4	>64	16	32	>16	>20	>32	>8	0.03	32
isolate HZ1257	4	2	>16	8	8	>8	>8/152	8	64	>16	64	>16	>20	32	4	0.06	64
isolate HZ620	<0.06	<0.25	1	>8	<0.12	<0.12	<0.12/2.38	<1	<1	0.25	<0.5	>16	>20	8	0.5	0.06	8
isolate L626	2	0.5	4	>8	1	2	1/19	8	16	4	16	>16	>20	16	>8	0.12	32
isolate ZJ110930	2	1	8	>8	2	2	2/38	8	16	4	16	>16	>20	8	2	0.06	32
isolate HZ1069	2	0.5	2	8	2	4	0.5/9.5	16	32	8	16	>16	10	8	1	0.03	32
isolate ZJ110526	2	1	8	>8	1	1	2/38	8	16	4	8	>16	>20	4	1	0.06	>64
isolate HZ1554	0.12	<0.25	1	4	0.25	0.25	0.5/9.5	<1	<1	0.5	1	8	>20	4	>8	0.03	32
isolate HZ1004	2	<0.25	2	4	1	2	0.5/9.5	8	16	4	8	>16	10	>32	1	0.06	32
isolate HZ40	2	1	2	8	1	2	1/19	16	8	4	64	>16	>20	2	1	0.03	16
isolate HZ197	0.12	<0.25	1	>8	<0.12	1	0.25/4.75	2	8	0.25	2	16	2.5	4	2	0.03	16
isolate HZ1265	2	<0.25	8	>8	1	0.5	1/19	8	8	4	16	>16	>20	8	8	0.06	16
isolate HZ1541	0.25	<0.25	1	>8	<0.12	<0.12	0.25/4.75	2	<1	0.25	2	16	>20	1	2	0.12	16
isolate HZ1076	2	0.5	2	>8	0.25	1	0.5/9.5	8	16	1	8	>16	>20	4	1	0.03	32
isolate T2394	2	1	4	>8	2	2	4/76	16	32	8	16	>16	>20	32	2	0.06	64
isolate HZ32	<0.06	<0.25	1	4	<0.12	<0.12	<0.12/2.38	<1	<1	0.25	<0.5	4	2.5	0.5	1	0.06	8
isolate HZ126	2	<0.25	2	>8	1	4	1/19	8	8	4	16	>16	>20	4	1	0.03	16
isolate HZ1256	2	<0.25	2	>8	1	1	1/19	8	16	8	16	>16	20	16	2	0.06	32
isolate HZ60	0.12	<0.25	1	8	<0.12	<0.12	<0.12/2.38	<1	<1	0.5	<0.5	16	2.5	1	0.5	0.12	16
isolate ZJ1595	2	2	2	>8	1	4	0.5/9.5	8	16	4	16	>16	>20	8	2	0.06	>64
isolate HZ1090	2	<0.25	16	8	0.5	0.5	0.5/9.5	8	8	2	8	>16	5	16	2	0.03	32
isolate ZJ110493	2	0.5	2	8	1	1	1/19	16	32	4	16	>16	>20	>32	1	0.06	64
isolate HZ1329	2	<0.25	2	>8	2	1	1/19	8	16	8	16	>16	>20	16	4	0.06	32
isolate HZ184	<0.06	<0.25	1	2	<0.12	<0.12	0.25/4.75	<1	<1	0.25	<0.5	2	2.5	0.5	1	0.06	16
isolate HZ1435	2	<0.25	4	>8	4	2	1/19	16	16	16	16	>16	20	8	1	0.06	32
isolate ZJ110656	8	2	4	8	8	>8	>8/152	64	64	>16	32	>16	>20	>32	1	0.06	64
isolate 16-5347	8	1	4	8	4	4	4/76	4	64	>16	8	>16	>20	8	1	0.06	32
isolate 16-5447	0.5	2	4	>8	4	8	8/152	4	64	>16	16	>16	>20	8	1	0.06	32
isolate HZ202	4	0.5	2	4	2	4	2/38	16	64	16	32	>16	>20	8	0.5	0.03	8
isolate HZ113	8	1	4	>8	4	8	>8/152	4	64	>16	64	>16	>20	8	1	0.03	32
isolate HZ846	8	2	8	>8	2	>8	>8/152	4	64	8	64	>16	>20	8	1	0.06	64
isolate ZJ110835	4	4	4	>8	8	>8	4/76	4	64	>16	16	>16	>20	16	2	0.06	32
isolate 218-1684	8	1	4	8	2	8	8/152	8	64	>16	8	>16	>20	8	2	0.06	32
isolate 18-493	8	4	8	>8	8	>8	4/76	4	64	>16	32	>16	>20	>32	>8	0.03	64
isolate 18-1759	8	4	8	>8	2	>8	>8/152	4	64	16	64	>16	>20	>32	>8	0.06	>64
isolate 18-1217	8	2	4	8	2	>8	4/76	4	64	8	8	>16	>20	16	4	0.06	64
isolate HZ1499	8	4	4	>8	1	8	2/38	16	32	8	32	>16	>20	8	2	0.06	32
isolate HZ415	4	2	4	>8	2	>8	2/38	8	16	4	32	>16	>20	1	1	0.03	16
isolate 16-3547	2	0.5	16	>8	4	4	4/76	8	32	16	64	>16	>20	16	2	0.06	64
isolate HZ1078	4	2	8	8	4	4	2/38	8	32	16	16	>16	>20	8	2	0.03	16
isolate HZ597	0.12	0.5	8	8	1	1	1/19	4	4	1	4	>16	>20	0.5	1	0.03	16
isolate G595	4	2	8	>8	4	>8	4/76	8	32	>16	16	>16	20	4	1	0.06	64
isolate 16-5525	4	1	8	8	2	4	4/76	8	16	4	16	>16	20	16	2	0.015	16
isolate HS18002	8	4	4	>8	8	>8	4/76	8	>64	>16	16	>16	20	8	1	0.06	32
isolate HZ1252	4	4	8	>8	4	>8	4/76	16	32	16	>64	>16	>20	4	2	0.12	32
isolate HZ1135	4	2	4	>8	4	8	2/38	8	16	>16	16	>16	>20	16	2	0.015	32
isolate HZ684	8	2	4	>8	1	8	8/152	8	64	8	16	>16	>20	0.5	1	0.06	32
isolate 18-T3022	2	1	4	>8	4	4	8/152	16	64	>16	64	>16	>20	16	2	0.03	32
isolate HZ1385	4	4	16	>8	8	>8	4/76	8	64	>16	64	>16	>20	8	2	0.06	32
isolate ZJ1677	4	4	8	>8	4	>8	4/76	8	32	>16	8	>16	>20	32	2	0.06	32
isolate ZJ110729	4	2	8	>8	8	>8	4/76	16	>64	>16	16	>16	>20	8	2	0.06	32
isolate ZJ110432	4	1	4	8	4	4	>8/152	8	64	16	32	>16	>20	8	1	0.12	32
isolate ZJ110323	4	1	8	>8	4	8	>8/152	16	>64	>16	>64	>16	>20	8	1	0.12	32
isolate 16-4447	4	4	4	>8	8	8	>8/152	4	64	>16	64	>16	>20	16	1	0.03	32
isolate 18-T4239	8	4	4	>8	8	>8	1/19	4	64	>16	32	>16	>20	8	>8	0.03	32
isolate 218-1457	8	4	8	>8	4	8	4/76	4	32	>16	16	>16	>20	8	1	0.03	32
isolate 218-1567	8	2	8	>8	2	8	4/76	16	64	>16	16	>16	>20	8	2	0.03	32
isolate G660	4	4	8	>8	8	>8	8/152	8	64	>16	32	>16	>20	8	1	0.06	32
isolate 18-T4236	4	2	4	4	4	8	4/76	4	64	16	16	>16	>20	16	8	0.03	32
isolate ZJ1705	8	1	4	>8	4	8	4/76	16	64	>16	32	>16	>20	4	1	0.12	64
isolate HZ1057	4	2	4	>8	4	8	4/76	16	32	8	16	>16	>20	2	1	0.03	32
isolate 18-629	32	2	8	>8	4	>8	4/76	8	64	8	16	>16	>20	8	>8	0.06	32
isolate HZ381	8	8	4	>8	8	8	8/152	4	64	>16	32	>16	>20	8	2	0.03	32
isolate HZ830	0.5	1	4	>8	1	2	2/38	8	16	8	4	>16	>20	0.5	2	0.03	16
isolate HZ85	0.25	0.5	8	>8	0.25	<0.12	2/38	4	4	1	1	>16	>20	0.5	<0.25	0.015	8
isolate HZ1173	4	1	8	>8	4	8	4/76	4	32	>16	16	>16	>20	8	2	0.06	32
isolate G561	0.25	<0.25	4	>8	1	0.5	2/38	2	16	4	8	>16	>20	2	1	0.06	16
isolate 18-T3535	>64	1	4	8	1	2	1/19	8	32	4	8	>16	>20	4	8	0.03	32
isolate 16-5477	4	4	4	8	8	>8	4/76	4	64	>16	16	>16	>20	8	1	0.03	32
isolate HS18015	4	2	4	>8	8	>8	2/38	4	64	16	64	>16	>20	0.5	1	0.06	32
isolate G587	>64	2	>16	>8	4	>8	4/76	4	16	16	16	>16	>20	4	0.5	0.03	64
isolate G549	8	2	8	>8	2	>8	>8/152	4	64	16	64	>16	>20	16	1	0.03	64
isolate HZ417	8	4	4	>8	8	>8	2/38	8	64	>16	64	>16	>20	8	2	0.03	32
M. avium
isolate T2449A	16	<0.25	16	>8	4	8	>8/152	16	64	>16	32	>16	20	8	2	0.06	64
isolate L618	8	<0.25	8	2	2	4	4/76	32	32	16	32	>16	5	16	4	0.06	32
isolate 16-6106	8	1	8	8	1	>8	>8/152	16	4	1	8	>16	20	8	1	0.06	64
isolate 16-5508	16	<0.25	16	>8	4	4	>8/152	8	64	>16	32	>16	>20	8	1	0.03	64
isolate 18-T3428	4	<0.25	16	>8	0.5	4	8/152	4	64	1	8	>16	10	>32	8	0.12	64
isolate 18-T1547	64	4	>16	>8	4	4	>8/152	8	>64	8	32	>16	>20	8	>8	0.06	32
isolate HZ1086	16	1	16	>8	4	>8	>8/152	8	64	16	64	>16	2.5	8	0.5	0.12	64
isolate 18-Z3153	16	1	>16	>8	>8	>8	>8/152	16	64	>16	16	>16	>20	16	1	0.06	64
isolate L591	0.25	<0.25	8	8	<0.12	<0.12	2/38	2	4	<0.12	2	16	2.5	16	4	0.12	64
isolate HS18001-1	8	<0.25	4	8	1	1	2/38	4	32	8	8	>16	10	4	2	0.06	16
isolate HS18020	32	<0.25	8	4	>8	4	8/152	64	>64	>16	32	>16	>20	8	2	0.06	64
isolate 16-3374	16	2	>16	>8	4	>8	>8/152	4	>64	16	8	>16	20	2	1	0.06	64
isolate 18-T975	16	4	>16	>8	>8	>8	2/38	>64	>64	16	64	>16	>20	8	1	0.03	16
M. marseillense
isolate ZJ110331	4	2	>16	>8	4	>8	>8/152	4	32	16	16	>16	20	4	1	0.06	32
isolate L648	4	2	8	8	4	>8	4/76	2	64	16	8	>16	>20	2	>8	0.06	32
isolate ZJ110623	4	2	16	>8	4	>8	>8/152	4	32	16	32	>16	>20	4	0.5	0.06	32
isolate T1472A	2	2	4	>8	4	>8	>8/152	4	64	>16	4	>16	>20	4	8	0.06	32
isolate ZJ1636	4	2	8	4	2	4	4/76	4	32	8	8	>16	>20	1	0.5	0.06	32
isolate ZJ110565	4	2	>16	>8	4	>8	2/38	4	32	16	8	>16	>20	4	0.5	0.06	64
isolate 16-3303	8	8	8	8	4	>8	>8/152	4	32	>16	32	>16	20	4	1	0.12	32
M. colombiense
isolate HZ1138	4	4	16	>8	>8	>8	>8/152	4	32	>16	16	>16	>20	8	1	0.06	32
isolate HZ1140	4	4	16	>8	>8	>8	>8/152	4	32	>16	16	>16	>20	2	4	0.06	32
isolate HZ1430	2	0.5	16	>8	>8	4	2/38	16	16	>16	16	>16	>20	32	2	0.06	32
isolate HZ1340	2	1	>16	>8	>8	8	2/38	16	32	>16	16	>16	>20	8	4	0.06	64
isolate H75	8	2	16	>8	>8	>8	8/152	4	32	>16	16	>16	>20	8	2	0.06	32
isolate 18-Z968	4	4	>16	>8	>8	>8	>8/152	4	32	>16	32	>16	>20	4	1	0.12	16
isolate HS18005	4	1	16	>8	>8	>8	>8/152	4	64	>16	8	>16	>20	1	1	0.06	64
M. yongonense
isolate G667	8	2	8	>8	8	>8	8/152	8	32	>16	16	>16	>20	8	1	0.06	>64
Others
isolate 18-T1838	1	<0.25	4	8	4	8	>8/152	2	32	16	2	>16	>20	8	2	0.06	16
isolate HZ347	8	4	8	>8	>8	>8	>8/152	16	64	>16	32	>16	>20	4	2	0.06	32
